# Supplementary material for: Spatial Variation in Mercury Accumulation in Bottlenose Dolphins (Tursiops spp.) in Southeastern U.S.A
Source: Toxics. 2024 Apr 30;12(5):327. doi: 10.3390/toxics12050327 (PMC11125612; doi:10.3390/toxics12050327)
Supplement: Supplementary file 1 [file toxics-12-00327-s001.zip]

Archive with 1 entries (1 files):
- toxics-2920902-supplementary.pdf
